# Supplementary material for: Metabolomic Alteration in the Plasma of Wild Rodents Environmentally Exposed to Lead: A Preliminary Study
Source: Int J Environ Res Public Health. 2022 Jan 4;19(1):541. doi: 10.3390/ijerph19010541 (PMC8744629; doi:10.3390/ijerph19010541)
Supplement: Supplementary file 1 [file ijerph-19-00541-s001.zip]

Archive with 1 entries (1 files):
- ijerph-1497739-supplementary.pdf
